# Supplementary material for: Exogenous auxin regulates multi-metabolic network and embryo development, controlling seed secondary dormancy and germination in Nicotiana tabacum L
Source: BMC Plant Biol. 2016 Feb 9;16:41. doi: 10.1186/s12870-016-0724-5 (PMC4748683; doi:10.1186/s12870-016-0724-5)
Supplement: Additional file 5: Figure S5. — Volcano plots of significant genes in dormancy and germination of Nicotiana tabacum L. plants after RNA-seq analysis. The x-axis represents the average value and the y-axis represents log 2 fold change. Several breakpoints of the Fc values are indicated on the Y-axis, where 0 indicates ‘no change’. Up-regulated and down-regulated genes are shown in red (p <0.05) and genes with a slight change in expression are shown in black (Additional file 5: Figure S5A, Untreated-0 vs H2O-0; Additional file 5: Figure S5B, IAA-0 vs H2O-0; Additional file 5: Figure S5C, H2O-72vs IAA-72; Additional file 5: Figure S5D, IAA-156 vs IAA-72.). (ZIP 1914 kb) [file 12870_2016_724_MOESM5_ESM.zip]

Archive with 4 entries (4 files):
- FigS5A.tif
- FigS5B.tif
- FigS5C.tif
- FigS5D.tif
